# Supplementary material for: Me, Myself, and I: Neural Activity for Self versus Other across Development
Source: Children (Basel). 2023 Dec 12;10(12):1914. doi: 10.3390/children10121914 (PMC10742061; doi:10.3390/children10121914)
Supplement: Supplementary file 1 [file children-10-01914-s001.zip]

Archive with 1 entries (1 files):
- children-2699015-supplementary.pdf
